# Supplementary material for: Combination of SAXS and Protein Painting Discloses the Three-Dimensional Organization of the Bacterial Cysteine Synthase Complex, a Potential Target for Enhancers of Antibiotic Action
Source: Int J Mol Sci. 2019 Oct 21;20(20):5219. doi: 10.3390/ijms20205219 (PMC6829319; doi:10.3390/ijms20205219)
Supplement: Supplementary file 1 [file ijms-20-05219-s001.zip]

Archive with 2 entries (2 files):
- ijms-574747-supplementary.pdf
- saxs_movie.mpg
